# Supplementary material for: Comparative Chemical Profiling and Antimicrobial/Anticancer Evaluation of Extracts from Farmed versus Wild Agelas oroides and Sarcotragus foetidus Sponges
Source: Mar Drugs. 2023 Nov 26;21(12):612. doi: 10.3390/md21120612 (PMC10744379; doi:10.3390/md21120612)
Supplement: Supplementary file 1 [file marinedrugs-21-00612-s001.zip]

Archive with 1 entries (1 files):
- supplementary-2679535_preproof_final.pdf
